# Supplementary material for: Orai1 Channel Regulates Human-Activated Pancreatic Stellate Cell Proliferation and TGFβ1 Secretion through the AKT Signaling Pathway
Source: Cancers (Basel). 2021 May 15;13(10):2395. doi: 10.3390/cancers13102395 (PMC8156432; doi:10.3390/cancers13102395)
Supplement: Supplementary file 1 [file cancers-13-02395-s001.zip]

Archive with 1 entries (1 files):
- cancers-1168600-supplementary.pdf
